# Supplementary material for: Constructing a One Health governance architecture: a systematic review and analysis of governance mechanisms for One Health
Source: Eur J Public Health. 2024 Aug 30;34(6):1086–94. doi: 10.1093/eurpub/ckae124 (PMC11631453; doi:10.1093/eurpub/ckae124)
Supplement: ckae124_Supplementary_Data [file ckae124_supplementary_data.zip]

Archive with 4 entries (3 files):
- ckae124_Supplementary_Data/
- ckae124_Supplementary_Data/ejph-2024-05-om-0295-File004.pdf
- ckae124_Supplementary_Data/ejph-2024-05-om-0295-File005.tiff
- ckae124_Supplementary_Data/ejph-2024-05-om-0295-File006.pdf
